# Supplementary material for: D-Serine Can Modify the Wall Teichoic Acid of MRSA via the dlt Pathway
Source: Int J Mol Sci. 2025 Apr 25;26(9):4110. doi: 10.3390/ijms26094110 (PMC12071552; doi:10.3390/ijms26094110)
Supplement: Supplementary file 1 [file ijms-26-04110-s001.zip]

Archive with 1 entries (1 files):
- ijms-3523366-supplementary.pdf
